# Supplementary material for: Cross-study analysis of gene expression data for intermediate neuroblastoma identifies two biological subtypes
Source: BMC Cancer. 2007 May 25;7:89. doi: 10.1186/1471-2407-7-89 (PMC1904223; doi:10.1186/1471-2407-7-89)
Supplement: Additional File 4 — Supplementary Table 1. Genes associated with the GO categories mentioned in Tab. 3 (main manuscript). [file 1471-2407-7-89-S4.xls]

## Sheet: Sheet1
GO ID	GO Term	Genes
GO:0006284	base-excision repair	APEX1;HMGB2
GO:0043549	regulation of kinase activity	PKIB;GPS2;CDK5R1;CCNA2;DUSP16
GO:0045859	regulation of protein kinase activity	PKIB;GPS2;CDK5R1;CCNA2;DUSP16
GO:0051338	regulation of transferase activity	PKIB;GPS2;CDK5R1;CCNA2;DUSP16
GO:0051348	negative regulation of transferase activity	PKIB;GPS2;DUSP16
GO:0006469	negative regulation of protein kinase activity	PKIB;GPS2;DUSP16
GO:0043086	negative regulation of enzyme activity	PKIB;GPS2;DUSP16
GO:0050790	regulation of enzyme activity	PKIB;GPS2;CDK5R1;CCNA2;DUSP16
GO:0006974	response to DNA damage stimulus	APEX1;RAD23A;CCNA2;HMGB2
GO:0009719	response to endogenous stimulus	APEX1;RAD23A;CCNA2;HMGB2
GO:0000165	MAPKKK cascade	GPS2;MAP2K4;DUSP16
GO:0006730	one-carbon compound metabolism	AHCYL1;AHCY
GO:0043407	negative regulation of MAPK activity	GPS2;DUSP16
GO:0000188	inactivation of MAPK activity	GPS2;DUSP16
GO:0000087	M phase of mitotic cell cycle	KIF22;CDC25B;KIFC1;CCNA2
GO:0006793	phosphorus metabolism	NTRK1;MAP2K4;NDUFV1;FYN;DUSP16;CDC25B;Q9NXB8;TAOK1;ATP6V1A
GO:0006796	phosphate metabolism	NTRK1;MAP2K4;NDUFV1;FYN;DUSP16;CDC25B;Q9NXB8;TAOK1;ATP6V1A
GO:0000279	M phase	KIF22;CDC25B;KIFC1;CCNA2
GO:0000079	regulation of cyclin dependent protein kinase activity	CDK5R1;CCNA2
GO:0006096	glycolysis	DDX1;ENO1
GO:0016055	Wnt receptor signaling pathway	DIXDC1;CAMTA1
GO:0006119	oxidative phosphorylation	NDUFV1;ATP6V1A
